# Supplementary material for: Structurally Orientated Rheological and Gut Microbiota Fermentation Property of Mannans Polysaccharides and Oligosaccharides
Source: Foods. 2023 Nov 1;12(21):4002. doi: 10.3390/foods12214002 (PMC10649220; doi:10.3390/foods12214002)
Supplement: Supplementary file 1 [file foods-12-04002-s001.zip]

Archive with 1 entries (1 files):
- foods-2553968-supplementary.pdf
